# Supplementary material for: Genome-wide SNP discovery in tetraploid alfalfa using 454 sequencing and high resolution melting analysis
Source: BMC Genomics. 2011 Jul 6;12:350. doi: 10.1186/1471-2164-12-350 (PMC3154875; doi:10.1186/1471-2164-12-350)
Supplement: Additional file 1 — Characteristics of 192 SNP primer pairs developed using alfalfa 454 sequences. The file contains the primer name, SNP category, amplicon size, Tm, and primer sequences. [file 1471-2164-12-350-S1.XLSX]

## Sheet: Sheet1
Additional File 1. Characteristics of 192 SNP primer pairs developed using alfalfa 454 sequences
Primer Name	SNP Category	Amplicon Size (bp)	FORWARD	F Tm	REVERSE	R Tm
MSSNPV001	1	136	CCGTGGCAAGAACCAACTAT	60	CTTCACCGGAGTTCGTCATC	60.7
MSSNPV002	1	106	GTGGTGCTGTTGCTGTGTCT	60	TCGGATTCTTCCTTCTCTTCC	59.8
MSSNPV003	1	185	GCCTCTTAAGCAATGGTGGA	60.2	GACAGCATGCCACTGTCAAA	60.9
MSSNPV004	1	105	AGGTATACGCACACAGAAAGAAGA	59.4	TGGTTCTTCCCACACTCTCA	59.2
MSSNPV005	1	133	AGGAGTTGACCGGGTGTTC	60	CCCAGCCAGAATGAGCTATC	59.8
MSSNPV006	1	102	TTGCTTCATCGAACTCCAGTC	60.4	AGCTCCCAAGCAAAGTTTCA	60
MSSNPV007	1	105	AGTTGCAAACACCCACACCT	60.5	TGGGACGTTAACATTTGCTG	59.6
MSSNPV008	1	92	CCAATCACAACCCACAAACA	60.3	CCAACCCAATCATCTTCACC	60.2
MSSNPV009	1	97	TGTGGAGGCTGCAAGATGTA	60.4	CAAATTGAGGCTTGGCAGAT	60.2
MSSNPV010	1	65	CTGCAACCCATGCACTTG	59.8	GGGTAAGACCCATCTCTGCTT	59.6
MSSNPV011	1	100	CAGAATGGAACTTGGAGTTGG	59.6	CATCCATCGCATGACTTCTC	59.2
MSSNPV012	1	174	CCGTGTGCTTATTGGGAACT	60	GCCAAACTGTTGTAGAATAGATGC	59.3
MSSNPV013	1	199	GGAGAAAGAGTGATGGACGTG	59.7	GCCCACATATGCTTTGCTTT	60.1
MSSNPV014	1	42	CACTTGGGAGGGACATCGT	60.9	TCCCAGCCATATGCAAATTC	60.8
MSSNPV015	1	42	TACCTCGACCGACGTTTACC	60	AAAGGGTCAACGATCAAAGC	59.2
MSSNPV016	1	41	CCCACCCATTGTTCCTGA	60.3	CCTTCTATGGAGGAAGTGATGC	60.1
MSSNPV017	2	82	GCGGTGACATCTCCAAACA	60.7	TGACCACATATGCCAGGAAA	59.9
MSSNPV018	2	76	TCATTTCACTAACCACACCACAC	59.8	TGTGTTGTAGAGACGCCATTGT	60.6
MSSNPV019	2	102	GGTAGAGCGTTGCCTCGATA	60.4	AGTGGGTGCTGGTACTCTTGA	59.8
MSSNPV020	2	83	ACTGCTGTCCACAAAGCAAA	59.5	GGATACTTGGTGGCAACCTC	59.4
MSSNPV021	2	96	GGTACGGGCATAATCCAAAG	59.3	GGCTACTGGAAGTGGTTTGC	59.7
MSSNPV022	2	115	TCGTCATTATTCGCTTCCAA	59.3	CCTATGGACATGCAAGGTGTT	59.9
MSSNPV023	2	79	CGCGATTCAAGGAGAGTGAT	60.4	CAATCCAACACTGCAACACC	60
MSSNPV024	2	75	TGTCTACTGTGTAAATGGGAAGGA	59.9	GCAGCAGAAATCACAACAGC	59.6
MSSNPV025	2	99	GCTTGTAGTCAATGGATTCTTGG	60	CCTCTCAACCAGTCCCACTC	59.7
MSSNPV026	2	107	GGGTCAGTCCATGCTGATGT	61	GTAAAGGTGGCTGGTTGCAC	60.6
MSSNPV027	2	59	CCTCTCCCACACATTTGAGC	60.7	CTGGTTCACCGGCAAATACT	60
MSSNPV028	2	100	GCAACGGTTACCTCAAAGGA	60.1	TGATAACGGAAGGGATGACG	60.9
MSSNPV029	2	107	GTTGACAAAGGCGAAGAAGC	60	CAATCCGTTCTTCCATCAGC	60.6
MSSNPV030	2	89	AGAGGGCTTGTTCAGGTTCA	59.8	GCAGCAGCACTATCACCAATAA	60.3
MSSNPV031	2	135	TCACAACAGCCTTGTTCTTTCT	59	CAGGGTTTGTTTGGTTGCTT	60
MSSNPV032	2	130	GGAAGAGGATTTCTGGTTGGA	60.4	CGCTGTCATGCCTCTTTAGAT	59.5
MSSNPV033	2	50	CCTATGCATGGCACAACAAG	60.1	GAGGCACACGGGATGTAGTC	60.5
MSSNPV034	2	91	CCGTGGCACAACTTACCATT	60.8	CCGCCAGAAATAACAACCAG	60.5
MSSNPV035	2	99	CAGCAATCCCTCCCAATACA	60.9	ACAATGCTACTGCCGCTCTC	60.6
MSSNPV036	2	64	TCCATCTGGTTTCGAGCAA	60.3	TGGAGCTAATGAGAGGCAAGA	60.1
MSSNPV037	2	101	TATCCGTCACCCAGCACAT	59.9	GCAGAAGCTGAAGGCTGATAA	59.7
MSSNPV038	2	80	CACAAGCTGAACAGCACCAT	59.9	CACTGGGACCTCCTTTGTTG	60.5
MSSNPV039	2	98	GGTCCAGGATGCTCGATTT	60	TCCTAACACATCCACCTTTGC	60
MSSNPV040	2	56	GGTGACTCTTGTGGTGATGCT	60.2	AGATGAAGGCTCCGATGATG	60.2
MSSNPV041	2	103	AAATCAATGTCACTTGGAGCTG	59.2	CCGTAGAAGAACTTCCATACGTC	59.2
MSSNPV042	2	173	GCAAGTGGGAAACCTTTCTTT	59.6	TGGGATTTACGTCCTTGAACA	60.4
MSSNPV043	2	65	ACAATGCTGCGGTCGATT	60.2	TGCTAGCCATCCTCCAGTTT	59.8
MSSNPV044	2	100	TGTAACTCAAGGGAGGCTCAA	59.9	GATGGTTTCTCTCAAGCTCACA	59.5
MSSNPV045	2	99	TGTGAATCATGGCAAAGTGG	60.5	GTTTCAATGCAAGGATTTGTCC	60.7
MSSNPV046	2	99	CACGCGCAGTAAAGGTTGTA	59.9	CAGCTTTGCATTAGGCCATT	60.2
MSSNPV047	2	116	AACCCAGCTTGTGAAAGCAC	60.3	GAATCCATCACCGGTTTCTC	59.3
MSSNPV048	2	62	ATCGGAAACGAATCAACGAC	59.9	GGAAGTGGACGGTGAGGAT	59.9
MSSNPV049	2	95	AGCACGGATCAATTCAACACT	59.6	CCGAAGCACATGAAGAACCT	60.3
MSSNPV050	2	94	GCTCATTCAGCATCAGTCCA	60	AGGCCTGCAGAAGATTCAAG	59.6
MSSNPV051	2	116	GTGCATGGTGCAGGTATCAC	60	TGAGGATTGGATCAGTTGGTT	59.4
MSSNPV052	2	60	CATCACCCTTGAGGTGGAAT	59.8	TCCTGAATCTTGGCCTTGAC	60.2
MSSNPV053	2	78	ACCACCAAACTGAAGCAACC	60	ATTCCGGCGTCTGTAGTTGA	60.7
MSSNPV054	2	129	CAGCGGCAGAGAATAATGTG	59.4	GGTTGGTACTTTCCCTTCTTCC	60.2
MSSNPV055	2	130	TGCAGTTGAAAGAGGTTGGA	59.4	GAATTTCCCGGCAGTAAAGA	59.2
MSSNPV056	2	80	CAAAGGTTGAAGCCACAGAAG	59.9	CACCATTCTCCTTAACCCAAGA	60.3
MSSNPV057	2	84	AAGCTAAGGCTGCACTGACG	60.7	TTTGCGCGACTTCTGGTATT	60.8
MSSNPV058	2	169	AGATCCTCGTTTAACTCTGGTCA	59.3	TGGGAAGGTTATAGCAGCAAA	59.7
MSSNPV059	2	95	CAAATCGACACTGCAAGAACC	60.7	GTGGTAACCTCCTCGCCTCT	60.7
MSSNPV060	2	93	CCGGAGCCCTCAAGATTAG	59.8	AACGTATCAAGGTTCCTGCTG	59.3
MSSNPV061	2	97	CAACGAGAAGGCAAGGAGAT	59.4	TCGTAATGCTAAAGGGTCTGC	59.4
MSSNPV062	2	90	GCTCAAAGATTCGAAGAAGCA	59.7	TCTGCAGTAAACAGCAACAACA	59.6
MSSNPV063	2	128	CTCGAACATTCCAGGCAAA	59.8	AGGAGCTTAATACCATCGCTTCT	59.8
MSSNPV064	2	132	TCCCAAGCGTCATTCTATCC	60	ATGTGTTGTCGGAGGATTCG	60.9
MSSNPV065	2	92	TGCACAACATTCCCGTTG	60.1	ACAACTGTTCAAGGGCTGAAA	59.8
MSSNPV066	2	77	CAATCATCACTGTACCGCAAA	59.6	GTGGATTTCATGGAAGTAGACAAG	59.1
MSSNPV067	2	140	TGGCTAATGATGGAGGGTTT	59.4	TTCTCAACCACCCACAACAA	60
MSSNPV068	2	67	GTTGACACCGTCGAAGAAGC	60.8	GGACTTGGTGGAATTTGTCG	60.4
MSSNPV069	2	84	AGCAGCGAGACAAGACCAGT	60.2	ACGATGAGCTTTGGGTTCAG	60.3
MSSNPV070	2	73	TTGGATGGGAAAGAGACAGG	60	ATCCAAACCAACCAAAGCAA	60.3
MSSNPV071	2	99	CTTCAGGTGGCACGACATC	60.3	GTAGCCGTGGTCGCAGTTAT	60.2
MSSNPV072	2	92	GTGGATTGAAAGCGACGAGT	60.3	ATCAGTAGAAGCGGGTGTGG	60.1
MSSNPV073	2	121	GCAGGTACTACAATGCAACCAA	60.1	TTGCCTAGTTTCCTTCTCTCAATC	60.3
MSSNPV074	2	70	CCAAGTGATGGCTATTTGACC	59.4	TGCTATCGTACTTACTTGGCCTTA	59.4
MSSNPV075	2	115	TGACAGCTTGGTCCCAATAA	59.1	AGTGTTGCCAAATCGAGCTT	59.9
MSSNPV076	2	112	GGGCATACGGTGAGAAGTTG	60.5	AGATCCGTTCATTCCATCCA	60.3
MSSNPV077	2	102	GCCAACAGAAGACGGCTTTA	60.4	TCCCAAGATTTGCAGAATGG	61
MSSNPV078	2	91	TGGCTTCCTTTGGTTATCTTCA	61	TTGAAAGCAAGAGCAGAGATCA	60.3
MSSNPV079	2	84	CGCCTCAGCTACTTCACCA	60.1	GCTGAAGAGGAGGAGGTTGA	59.5
MSSNPV080	2	118	AGCGACGCCGATAGAAACT	60	GCAAAGCAGCATCAAGAATG	59.6
MSSNPV081	2	67	TTTCATGAGCCCAAGTTTCA	59.3	ATCGTTATCCTCGGTGTTGG	59.8
MSSNPV082	2	73	TGTCCCTCCTGCTTCTCCT	59.9	AGTGTTTCAGATGATTCCGTTG	59.1
MSSNPV083	2	99	TGTAATGGTCGTTCGCTTGA	60.3	CGTCACTTCGTTGACTCTGC	59.6
MSSNPV084	2	97	TGATCAAATGGACTGGTGGA	59.9	ATCCAGGTCACCAAGTTTGC	60
MSSNPV085	2	116	TTTGGTCTGGACAGATTGGTT	59.4	ACCTCGGAAGGTGATCTCG	60.2
MSSNPV086	2	64	TTTCCGAACACCGTCGTAAT	60.4	AATGGAATCGCCAAAGTTGA	60.5
MSSNPV087	2	80	CAGCGCACAACATTGAACTC	60.5	TCACCTGATTCTGAACTCCGTA	59.7
MSSNPV088	2	69	TAAGGAGCAGGCAGAGAGGA	60.2	CTCCCGTAAGCTTTCTTACCC	59.3
MSSNPV089	2	92	TCATGCCTTCAGATACGTTCA	59.3	GATATGAAACTGGCGCTCAAA	60.2
MSSNPV090	2	83	GGCGGCTTTGTTTCAGAGTA	60.4	AACGGCTGCAAATCAGTCTT	59.9
MSSNPV091	2	100	CGATCCGGCTAAGCTTCC	60.8	ATTCCCGCAAGTATTGCATC	59.9
MSSNPV092	2	76	GCGGAGAAGCGGACATAGT	60.4	TCGTCACCTTCCTTCTCGTC	60.4
MSSNPV093	2	117	TGTTGTAGAACGAACGAACGA	59.4	TGAGGGAGATGCAGAGAGAGA	60.2
MSSNPV094	2	86	GTTCGGTATCAGCTCCGTGT	60.1	TGGTTTCCACGACATTACCA	59.8
MSSNPV095	2	164	ACATGGTAAGGTGTTCATCTGGT	59.7	TGAAGTCTTGTTGGCATGTGT	59.2
MSSNPV096	2	77	TTGCTAAGATGTATCAAGGTGGAG	59.7	ACCTGCTGCTGGAGGAACT	60
MSSNPV097	2	94	AACCCGAATTCCTTTCTTCAG	59.6	TGGATTACGTGAGCCCATTT	60.3
MSSNPV098	2	109	CCCTTGTTGTCCAAAGAAGC	59.7	ACCGGCACAAATCACAAACT	60.4
MSSNPV099	2	80	GATCAGGGTACGCATTGCTC	60.6	CAACGACAGTGACAAGGGAGT	60.2
MSSNPV100	2	90	AATGCTTACTGCTGCTGGTTT	59.1	AATGGCGCTGTAAGAACACA	59.4
MSSNPV101	2	72	GGTTGCAAACCGGATTAAGA	59.9	GCTTTGTTGAGAGGCAACG	59.6
MSSNPV102	2	63	TGAAGAGATTGCTGCTGTGC	60.3	TCAAATTCCTCCTCCTGAGC	59.4
MSSNPV103	2	84	GTTTGCCATGCTTGGTTTCT	60.1	GGATCACTGAGATGCTTTGCT	59.5
MSSNPV104	2	126	CCGCACATCCTTGACTTGTA	59.7	GGTGCTGAAGAAGGGTGGTA	60.1
MSSNPV105	2	110	GGCAATGGTCATGGGAAT	59.1	ACTGCAGCTTGTGTGTGACC	60
MSSNPV106	2	62	AATATTGCCGAGCTCCTTGA	59.8	TGTCTCCAAGCACTACGATGA	59.5
MSSNPV107	2	86	ATCTCCAATGGCAAGGTTGA	60.5	AAACTCTTGTGCCGAGGTTG	60.3
MSSNPV108	2	63	CACTTCTCTGGGTCAAGAATCC	60.1	TGAAGCATTTCTTGGGAAGC	60.3
MSSNPV109	2	106	CCAACCGAGTTAAGCTCACG	60.8	AGGATCCAAGCCCACTTCTT	60.1
MSSNPV110	2	71	TAGCCTTGGCTTCCAACATT	59.7	GTGGCTTTCGATGCATTTG	60.2
MSSNPV111	2	78	CCATCAACTAATACACCTGTAGGC	59	GCTTGGTGTTGTACCTGTAGGA	59.2
MSSNPV112	2	103	ACGATTTCCGTCGTTACAGC	60.1	CCGTAAGTGTGGAAGCTTTGAT	60.5
MSSNPV113	2	88	ATCCCTTGCCTGAGTCTGC	60.4	GGCAGTGAAACATTCTGCAA	59.9
MSSNPV114	2	80	CATTCCCTCCTAAGGCTCGT	60.6	TGCACAAGTGGAAACAATATGC	60.9
MSSNPV115	2	105	TCTCAATAGGTTGTGCTACATCG	59.3	TGCCTCTTCAGACCTCTGCT	60.3
MSSNPV116	2	84	CAATCTGAGGAGGCCAGTTG	60.8	GGCCCAGAACTGAAAGGACT	60.6
MSSNPV117	2	100	CAACAAAGCCTAAAGGGAAGG	60.1	CCAAGCATTGAAATAGTGGAGA	59.2
MSSNPV118	2	96	AAAGAGGGTCTGCCTGCAT	59.8	ATCACCTGCTGGCCTTGTAG	60.3
MSSNPV119	2	82	GAGCTCAAGTCTCAACGCAAG	60.3	TCTCCTCTTCACACAAAGGAAGT	59.4
MSSNPV120	2	107	GCAAAGTAAATTCACAGCGAGA	59.5	GATTGGGACGAGCTGAAGAT	59.2
MSSNPV121	2	76	GAACCCAACTTCTTGCCTTG	59.7	TTGTTGCCGTCCTTCATGT	60.1
MSSNPV122	2	83	TTTCGCATTGAGTGTGATGG	60.7	TCTCATATGCCTCAATAGTGGTTG	60.4
MSSNPV123	2	106	TTTGAGGCCAACTCCATTGT	60.5	GCTTCGTCATCCTCGTTCTC	60
MSSNPV124	2	76	TCCTTCCAATCATCCAAAGC	60	AGCCAGGTGAAGAGGAGGAG	60.9
MSSNPV125	2	105	TTCGACGAGCTACCAACTCC	60.4	AACCCTCTCAAGCTTCTCAGC	60.2
MSSNPV126	2	151	AAGCACAAGCATGACCTCAA	59.5	ATGGCTGAGGCAAATGAAAT	59.5
MSSNPV127	2	87	GTGGTATTTCCCACCAGAGG	59.3	TTGGCTTCAATGATCCACAC	59.5
MSSNPV128	2	61	TCTTCAAGCAGAGGCAATGA	59.7	TTCGTGGATGGATTAGAAACCT	59.8
MSSNPV129	2	103	ACCAACGTTTGCGAAGAGAG	60.4	CCCTCTCGAAGAGCTTCTCTAAC	60.2
MSSNPV130	2	81	TTGCAAGGTTGAGTGCTGTT	59.5	ACTTTCCTGCATGCCTGTTT	59.7
MSSNPV131	2	99	AGCCTTTCCTTTACGTCTGCT	59.6	CAAGCGATTGAGGCATACAG	59.4
MSSNPV132	2	100	ACATGGCTGGAAGTGGAGAC	60.1	GTCCTGGTTCTGGAGGCATA	60.1
MSSNPV133	2	105	CGATCCCATTTCACAGATTCA	60.9	GGGATGCAAGAATGCCATAG	60.4
MSSNPV134	2	129	AAACGAGGACCAACGGAAA	60.5	GGTTGGAACTTCAGGCCTTC	61
MSSNPV135	2	82	CAAGGTCGGTGTTGCTGATA	59.7	CATGACCATTCGCCTGTAAG	59.2
MSSNPV136	2	102	TGTATCCAGAACCAAGGGAAA	59.4	ATGAAGAACTCGCCATCTCG	60.4
MSSNPV137	2	105	GCTCCAAAGGTTTGCCATT	60.1	GCAGCTTTCAGCCTCTGTTT	59.8
MSSNPV138	2	88	GGTCATAACAAGCAACGGAGA	60.1	TTCTGTGAGCACGCAGTCTT	59.8
MSSNPV139	2	103	GGGCAAGTGTTCATCTCCAT	59.9	TGAGGAGGAACCTGGTGTG	59.6
MSSNPV140	2	116	TGAACATTTCGTTGTTGAGACC	60	TGAAGAATCGGAATCGATGG	60.9
MSSNPV141	2	132	GGATCACCATCATCTTCATCTTC	59.8	AAAGCTCCCTAATCTAAGCCTCAT	60.1
MSSNPV142	2	114	GGCCACTGCTGGAAGTAGAT	59.3	TCCCACCTTCGATGAATACC	59.8
MSSNPV143	2	109	CAACAAGGGCAAGCACAGTA	59.9	GTCAACCATGACATCCCACTT	59.7
MSSNPV144	2	105	GCAGTCCTTGGGAACTTCAG	59.8	TGGGAGATGGTTAGTGGTGAG	60
MSSNPV145	2	104	CGACCCAATATCCCTTCACA	60.7	CGGTTGTTGGTGCAAGCTA	60.9
MSSNPV146	2	103	ACCTAGCAACTACAAGGTCCAAA	59.3	TTTGGTAGGACCAGACTTCCTT	59.1
MSSNPV147	2	103	TGCAGGCTTGGACTACCC	59.8	AGCTTCCAATGCTTCATCATC	59.3
MSSNPV148	2	103	TTGACGAAGGGAGAAGTTGG	60.2	CCAAGCCTGCACTAATAGAGTGA	60.8
MSSNPV149	2	102	TTGGTATTCCTGTGCCTGAAC	60	TTTCCCAATTGCCACATGA	60.9
MSSNPV150	2	99	TTTGGGCATCAAATCTAGCA	59.3	TGGTTCGTGATGTGTTTCGT	60
MSSNPV151	2	99	TTCTTGTGCTTGTCTCAACCTT	59	AGGCCAGGATTTGAGCACT	59.8
MSSNPV152	2	97	ACCAGCCACAAGAACAAACA	59.2	ATATGTGGCACCGGAGATTT	59.3
MSSNPV153	2	96	ATCAGAAGACGGCCGGTTA	60.6	GCGAAGGTTCCGGATATGA	61
MSSNPV154	2	96	CCATCATCACACAGGAGCAG	60.3	GAGATTGGTGATTACTTGGATGTG	59.8
MSSNPV155	2	94	CATCATCCTCCCTTACCTTTAATC	59.3	CCTCCTCCCACCACAACTAC	59.4
MSSNPV156	2	94	GAGGAAGTTCACAAGACCTAATGC	60.5	CGCAGACCACCATCTAGTGA	59.9
MSSNPV157	2	89	CCCTCCTGCTGTTGAAGAAA	60.4	TCTCTTCGGCTTCCTCTTGA	60.2
MSSNPV158	2	86	CAGAACCCATAGTTAAGGCAACA	60.4	GCAGCTGATTTCTTTCACAACA	60.4
MSSNPV159	2	86	CGGACAACCTAACCCACCT	59.8	CCCTAAGACGTCCGATGAGA	60.2
MSSNPV160	2	85	AAGAGGTGAGATCGGAGGGTA	60.1	GGCAACCAACCTACAGACATC	59.5
MSSNPV161	2	82	TCTCAGCTGGATGGTGTGTC	59.8	GCTAGCTCTTGCTTGATTAACTGA	59.4
MSSNPV162	2	82	AGGCTAATTGGTGTGGAAGC	59.2	CACCAACTTCTCCCTTCGTC	59.7
MSSNPV163	2	79	CCTTCTTCTTGACGCCTTTG	60	CGCCTACGTCTCTCCTCAAC	60
MSSNPV164	2	79	CTCAACCACATCACAATTCTCTG	59.7	CGTCGAGAAGCCATTGAAA	59.9
MSSNPV165	2	79	ACTATGCAGTGGAGCACACG	59.9	ACCTATCACGTGCACCTTAGTTT	59.2
MSSNPV166	2	76	TTGTTCTTGGCATGTTGAGC	59.9	TTGCCAACTTTGAGGCTAGG	60.4
MSSNPV167	2	75	GAGAATTTCACCGCGGATT	60	CAAAGGCGTCAAGAAGAAGG	60
MSSNPV168	2	74	CGGTCTAGCAGTTAATTCCACA	59.3	GGTTCGAGTTGATCCGTTTACT	59.5
MSSNPV169	2	71	TGCATACAAAGCTGGTGAGG	59.9	CCCAAGAAACAAAGGAAACAAC	59.9
MSSNPV170	2	70	GGTCAAGAGCGGTTTCAGAG	60	CATAAACAAGGACGCAGCAA	59.9
MSSNPV171	2	69	AGCTCCAATCCATTCTCCAA	59.6	AAGATTCGCATTGTGGCTTT	59.7
MSSNPV172	2	61	GAAGAGTGCGGTGGTGGT	59.7	GGATATCGAACAGGCAGCA	59.8
MSSNPV173	2	61	GCCGAGATCCAAAGAGATGA	60.3	TTCGGCACTTGCAGAGACTA	59.7
MSSNPV174	2	59	ACGCAAGAAGAATCGACCAG	60.4	TATGGGACGCCAGAATCG	60.6
MSSNPV175	2	59	CGGATCAACTCGAACCCATA	60.9	TGGTCTGGTCGATTCTTCTTG	60.2
MSSNPV176	2	54	AGACGAGGACGGGAGGAT	59.6	ACCATTACCTCCACCACCAA	60.1
MSSNPV177	2	106	TGTCTGGATTGGAGGATCAA	59	TTTCCTGTGGACAATGGATG	59.3
MSSNPV178	2	101	GGTGAAGATGATTGGGTTGG	60.2	AATGCATCATAACAGGCTTGG	60
MSSNPV179	2	65	TTCTTTGACTCTGATCCACTTCC	59.7	CCACCTTGTGGCCATTGT	60.4
MSSNPV180	2	181	AATCGGTTCGGGATTCACT	59.4	CCAAGCCAGTTGCATATGAG	59.3
MSSNPV181	2	89	CGGTTCGGGATTCACTAGG	60.5	CCTCATCCAGTCAACCAACA	59.5
MSSNPV182	2	99	TTGCTGAAGCATGCAAGAAC	60.1	TGTGAGGCCCTTTAATTGGA	60.4
MSSNPV183	2	82	GGAGATGGACTTGACCAACC	59.4	AATCTGTCCTTCCGCATCC	60
MSSNPV184	2	71	AGATCCAAGAGCAGCAAAGG	59.6	ATTCCGTTGGTTCCAATGTT	59.2
MSSNPV185	2	82	TCCATGAAAGTTGGCTTCCT	59.7	GCTCTTGTTGTAACTCTTCCCATT	60.1
MSSNPV186	2	57	CCCTACAACACGGAAGACTTGT	60.5	CACAAGAGTGAGTGTGTGACGA	60
MSSNPV187	2	53	TCATCCTTTGTAATCTCCTCTGG	59.6	AACAAGCAGAAGCCTATTTGGA	60.3
MSSNPV188	2	198	GCCTTGGTGGAGCTTTACTG	59.9	CTCTATTGCCCTCGTTCCAA	60.2
MSSNPV189	2	195	ACCCGGTGGAACCATAAGA	60.2	AGGGAGTGCCATTTAGAACATC	59.5
MSSNPV190	2	194	CCACGAGTTCATGACCCATA	59.4	TGGATGTCCTGGGCTGTT	60.1
MSSNPV191	2	50	GGGCTTTGAAACTGAAGCAA	60.4	TCCACCTTCTCTAACAGCATCA	59.9
MSSNPV192	2	50	GTTGCCTCTTGTAAATGTCTTGTG	60.1	AGAGCTACTCAAACCTGTGGATG	59.8
